# Supplementary material for: Tissue Extract from Brittle Star Undergoing Arm Regeneration Promotes Wound Healing in Rat
Source: Mar Drugs. 2023 Jun 28;21(7):381. doi: 10.3390/md21070381 (PMC10381614; doi:10.3390/md21070381)
Supplement: Supplementary file 1 [file marinedrugs-21-00381-s001.zip]

Archive with 2 entries (1 files):
- marinedrugs-2109249-supplementary/
- marinedrugs-2109249-supplementary/marinedrugs-2109249-supplementary.pdf
